# Supplementary material for: Optical genome mapping refines cytogenetic diagnostics, prognostic stratification and provides new molecular insights in adult MDS/AML patients
Source: Blood Cancer J. 2022 Sep 2;12(9):126. doi: 10.1038/s41408-022-00718-1 (PMC9440217; doi:10.1038/s41408-022-00718-1)
Supplement: Supplementary file 2 — Table S1. Patients’ characteristics [file 41408_2022_718_MOESM2_ESM.xlsx]

## Sheet: Feuil1
Patient ID	Age	Sex	Sample type	Pathology	Date of Diagnosis	Disease stage at analysis	Blast infiltration in samples
58	77	M	bone marrow	MDS	2021-04-19	Initial	0.18
67	82	M	bone marrow	MDS	2018-06-28	Follow-up	NA
101	93	M	bone marrow	MDS	2022-08-01	Initial	0.03
103	86	M	bone marrow	MDS	2012-04-17	Follow-up	0.06
130	83	M	bone marrow	MDS	2021-09-09	Initial	0.02
134	82	F	bone marrow	MDS	2021-09-14	Initial	0
142	82	M	bone marrow	MDS	2021-01-25	Initial	NA
143	78	M	bone marrow	MDS	2021-09-28	Initial	0.01
145	77	F	bone marrow	MDS	2020-01-28	Follow-up	NA
149	65	M	bone marrow	MDS	2019-11-28	Follow-up	0.01
171	79	M	bone marrow	MDS	2021-10-12	Initial	0.14
173	75	M	bone marrow	MDS	2019-02-27	Follow-up	NA
174	72	M	bone marrow	MDS	2021-10-26	Initial	NA
179	70	F	bone marrow	MDS	2020-11-16	Follow-up	<5%
184	28	F	bone marrow	MDS	2021-11-10	Initial	0.1
186	70	M	bone marrow	MDS	2021-11-10	Initial	0.11
189	83	M	bone marrow	MDS	2020-12-02	Follow-up	0.05
191	62	F	bone marrow	MDS	2021-11-15	Initial	0.06
192	61	M	bone marrow	MDS	2021-11-15	Initial	0.03
196	77	M	bone marrow	MDS	2021-11-23	Initial	0.02
211	81	M	bone marrow	MDS	NA	Follow-up	0.06
212	89	M	bone marrow	MDS	2021-12-06	Initial	NA
222	75	F	bone marrow	MDS	2019-12-24	Follow-up	NA
231	71	M	bone marrow	MDS	2019-11-26	Follow-up	0.02
232	83	F	bone marrow	MDS	2021-12-28	Initial	0.03
233	84	M	bone marrow	MDS	2022-01-05	Initial	0.09
234	71	M	bone marrow	MDS	2022-01-05	Initial	0.03
1	71	F	bone marrow	AML	2018-08-22	Initial	0.74
7	64	M	bone marrow	AML	2011-06-30	Initial	0.87
8	75	M	bone marrow	AML	2018-01-18	Initial	NA
10	68	M	bone marrow	AML	2014-10-27	Initial	0.6
11	48	M	bone marrow	AML	2011-08-29	Initial	0.87
14	57	F	bone marrow	AML	2017-08-29	Initial	0.43
15	90	F	bone marrow	AML	2019-07-30	Initial	0.23
17	79	F	bone marrow	AML	2020-04-30	Initial	0.74
18	76	F	bone marrow	AML	2010-03-23	Initial	NA
19	52	M	bone marrow	AML	2017-07-02	Initial	0.94
20	78	M	blood	AML	2017-12-01	Initial	0.57
21	67	F	bone marrow	AML	2014-08-28	Initial	0.86
22	58	M	bone marrow	AML	2018-10-31	Initial	0.93
23	43	M	bone marrow	AML	2018-06-14	Initial	0.3
25	55	M	bone marrow	AML	2012-03-26	Initial	0.68
27	89	F	blood	AML	2014-04-29	Initial	0.6
29	80	M	bone marrow	AML	2014-07-24	Initial	0.78
34	61	M	bone marrow	AML	2021-01-07	Initial	0.62
59	84	M	blood	AML	2015-01-25	Follow-up	0.27
84	64	M	bone marrow	AML	2014-10-07	Initial	0.9
85	65	F	bone marrow	AML	2017-01-11	Initial	0.57
87	47	M	bone marrow	AML	2020-06-15	Initial	0.84
89	75	F	bone marrow	AML	2018-07-06	Initial	0.7
100	68	F	bone marrow	AML	2021-07-07	Follow-up	0.08
109	42	F	bone marrow	AML	2021-07-20	Initial	0.89
112	57	M	bone marrow	AML	2014-05-27	Relapse	0.35
120	56	F	bone marrow	AML	2020-04-30	Initial	0.93
122	55	M	bone marrow	AML	2020-05-06	Initial	0.56
123	84	F	bone marrow	AML	2019-09-23	Initial	NA
125	56	M	bone marrow	AML	2019-04-11	Relapse	0.97
127	43	F	bone marrow	AML	2021-09-08	Initial	0.71
131	22	F	blood	AML	2021-09-10	Initial	0.9
153	77	F	bone marrow	AML	2021-10-12	Initial	0.73
157	60	M	bone marrow	AML	2021-10-18	Initial	0.71
172	85	M	bone marrow	AML	2021-10-27	Initial	0.7
177	65	F	bone marrow	AML	2020-08-18	Initial	0.6
190	59	F	bone marrow	AML	2021-11-15	Initial	0.24
195	68	M	bone marrow	AML	2021-11-23	Initial	0.5
198	74	M	bone marrow	AML	2021-11-24	Initial	0.4
210	56	F	bone marrow	AML	2021-11-24	Initial	0.91
235	75	F	bone marrow	AML	2022-01-04	Initial	0.37
