# Supplementary material for: Optical genome mapping refines cytogenetic diagnostics, prognostic stratification and provides new molecular insights in adult MDS/AML patients
Source: Blood Cancer J. 2022 Sep 2;12(9):126. doi: 10.1038/s41408-022-00718-1 (PMC9440217; doi:10.1038/s41408-022-00718-1)
Supplement: Supplementary file 4 — Table S3. Abnormalities missed by OGM analysis [file 41408_2022_718_MOESM4_ESM.xlsx]

## Sheet: Feuil1
Patient ID	Diagnosis	Karyotype results*	FISH results on interphase nuclei	Probable cause for missing the cytogenetic abnormalities
Low subclonal CNVs involving a whole chromosome
1	AML	47,XX,add(1)(p31),del(6)(q14q22),+8,add(15)(q?),add(18)(p11),add(22)(q21)[12]/47,idem,add(8)(p?21)[6]/48,idem,+5[2]	no detection of trisomy 5 in nuclei	Selective advantage of tumor subclone under culture
25	AML	47,XY,+8[4]/92,XXYY[7]/46,XY[14]		Below the limit of detection of OGM
112	AML	47,XY,+8[18]/48,idem,+13[1]/46,XY[1]	trisomy 13 in 1.5% of nuclei	Below the limit of detection of OGM
222	MDS	46,XX,der(21)t(?1;21)(?q12;p11)[12]/47,idem,+8[3]/46,XX[6]		Below the limit of detection of OGM
234	MDS	45,X,-Y[4]/46,XY[16]		Below the limit of detection of OGM
Clone with a gain of a whole batch of chromosomes
25	AML	47,XY,+8[4]/92,XXYY[7]/46,XY[14]		Tetraploidy not currently detected by OGM
145	MDS	44,XX,add(4)(q32),-7,del(9)(p12),-18[5]/44,idem,del(5)(q13q34)[5]/75,idemx2,-X,-X,-3,-3,-5,-5,-11,-11,-12,-12,-14,-14,-16,-16[cp4]/46,XX[3]		Triploidy not currently detected by OGM
Low subclones
58	MDS	45~49,XY,t(4;6)(q2?;q2?),del(5)(q11),del(12)(p11p13),-21,+2~4mar[8]/46,XY,add(1)(q31)[2]/46,XY[4]		Below the limit of detection of OGM
59	AML	43,XY,-5,del(6)(q21q25),-7,-17,-18,+mar[16]/42,idem,-6,add(12)(q24),-13,-14,-16,+3mar[3]/46,XY[1]		Below the limit of detection of OGM
SVs which breakpoints located in poorly covered areas
130	MDS	46,XY,del(5)(q15q34),del(7)(q22q36),add(14)(p10)[5]/46,XY[2]		Breakpoint localized in a non-covered area with the OGM
198	AML	54,XY,+1,del(5)(q21q34),+8,+8,+9,+10,add(14)(p11),+21,+22[6]/46,idem,+i(11q10)[5]		Breakpoint localized in a non-covered area with the OGM
222	MDS	46,XX,der(21)t(?1;21)(?q12;p11)[12]/47,idem,+8[3]/46,XX[6]		Breakpoint localized in a non-covered area with the OGM
