# Supplementary material for: Optical genome mapping refines cytogenetic diagnostics, prognostic stratification and provides new molecular insights in adult MDS/AML patients
Source: Blood Cancer J. 2022 Sep 2;12(9):126. doi: 10.1038/s41408-022-00718-1 (PMC9440217; doi:10.1038/s41408-022-00718-1)
Supplement: Supplementary file 5 — Table S4. Prediction of risk score in MDS patients using IPSS-R risk score according to the cytogenetic method (karyotype/FISH versus OGM). [file 41408_2022_718_MOESM5_ESM.xlsx]

## Sheet: Feuil1
Patient ID	Diagnosis	Cytogenetic risk-score according to IPSS-R considering karyotype/FISH results	Cytogenetic risk-score according to IPSS-R considering OGM results
58	MDS	Very poor	Very poor
67	MDS	Favorable	Favorable
101	MDS	Favorable	Favorable
103	MDS	Favorable	Favorable
130	MDS	Poor	Poor
134	MDS	Poor	Poor
142	MDS	Very favorable	Very favorable
143	MDS	Very favorable	Very favorable
145	MDS	Very poor	Very poor
149	MDS	Favorable	Favorable
171	MDS	Poor	Poor
173	MDS	Favorable	Poor	Discordant
174	MDS	Favorable	Favorable
179	MDS	Favorable	Poor	Discordant
184	MDS	Favorable	Favorable
186	MDS	Very poor	Very poor
189	MDS	Favorable	Favorable
191	MDS	Intermediate	Intermediate
192	MDS	Favorable	Favorable
196	MDS	Favorable	Favorable
211	MDS	Intermediate	Very poor	Discordant
212	MDS	Intermediate	Poor	Discordant
222	MDS	Intermediate	Favorable	Discordant
231	MDS	NA	Favorable
232	MDS	Favorable	Favorable
233	MDS	Favorable	Favorable
234	MDS	Very favorable	Favorable	Discordant
