# Supplementary material for: Optical genome mapping refines cytogenetic diagnostics, prognostic stratification and provides new molecular insights in adult MDS/AML patients
Source: Blood Cancer J. 2022 Sep 2;12(9):126. doi: 10.1038/s41408-022-00718-1 (PMC9440217; doi:10.1038/s41408-022-00718-1)
Supplement: Supplementary file 6 — Table S5. Prediction of risk score in AML patients using ELN 2010/2017 risk scores according to the cytogenetic method (karyotype/FISH versus OGM). [file 41408_2022_718_MOESM6_ESM.xlsx]

## Sheet: Feuil1
Patient ID	Diagnosis	Risk Score according to ELN 2010+ or ELN 2017* considering karyotype/FISH results	Risk Score according to ELN 2010+ or ELN 2017* considering OGM results
1	AML	Adverse*	Adverse*
7	AML	Intermediate II+	Intermediate II+
8	AML	Adverse*	Adverse*
10	AML	Favorable+	Favorable+
11	AML	Favorable*	Favorable*
14	AML	Favorable*	Favorable*
15	AML	Intermediate I+	Intermediate I+
17	AML	Intermediate*	Intermediate*
18	AML	Favorable+	Favorable+
19	AML	Adverse*	Adverse*
20	AML	Adverse*	Adverse*
21	AML	Favorable+	Favorable+
22	AML	Adverse*	Adverse*
23	AML	Adverse*	Adverse*
25	AML	Intermediate II+	Intermediate II+
27	AML	Favorable+	Favorable+
29	AML	Favorable+	Favorable+
34	AML	Intermediate*	Intermediate*
59	AML	Adverse*	Adverse*
84	AML	Intermediate*	Intermediate*
85	AML	Favorable+	Favorable+
87	AML	Adverse*	Adverse*
89	AML	Favorable+	Favorable+
100	AML	Intermediate*	Intermediate*
109	AML	Adverse*	Intermediate*	Discordant
112	AML	Adverse*	Adverse*
120	AML	Adverse*	Adverse*
122	AML	Adverse*	Adverse*
123	AML	Adverse*	Adverse*
125	AML	Adverse*	Adverse*
127	AML	Favorable*	Favorable*
131	AML	Adverse*	Adverse*
153	AML	Adverse*	Adverse*
157	AML	Adverse*	Adverse*
172	AML	Favorable*	Favorable*
177	AML	NA	Adverse*
190	AML	Adverse*	Adverse*
195	AML	Favorable*	Intermediate*	Discordant
198	AML	Adverse*	Adverse*
210	AML	Defavorable	Adverse*
235	AML	Defavorable	Adverse*
