# Supplementary material for: Optical genome mapping refines cytogenetic diagnostics, prognostic stratification and provides new molecular insights in adult MDS/AML patients
Source: Blood Cancer J. 2022 Sep 2;12(9):126. doi: 10.1038/s41408-022-00718-1 (PMC9440217; doi:10.1038/s41408-022-00718-1)
Supplement: Supplementary file 7 — Table S6. Technical performances of OGM analysis [file 41408_2022_718_MOESM7_ESM.xlsx]

## Sheet: Feuil1
		Sample preparation					Run Metrics
Patient ID	Diagnosis	Starting material	Anticoagulant	Sample type	DNA concentration (ng/µl)	Labeled DNA concentration (ng/µl)	Avg N50 ≥150 kbp (Mbp)	Avg N50 ≥20kbp (Mbp)	Avg label density (per 100kbp)	PLV (positive label variance)	NLV (negative label variance)	Avg map rate (%)	Effective coverage (X)	Data collected (Gb) = Total DNA	Significant background for CNV intepretation
1	AML	bone marrow	EDTA	DMSO	70	9.7	0.331	0.238	21.89	3.5	8.6	56.4	268	1501
7	AML	bone marrow	EDTA	DMSO	29.1	8.7	0.298	0.263	14.83	2.4	8.3	92.6	436	1529
8	AML	bone marrow	EDTA	DMSO	30.8	10.3	0.24	0.1837	14.92	3.1	12.2	86.6	348	1281
10	AML	bone marrow	EDTA	DMSO	278	6.8	0.247	0.182	15.48	3.5	11.1	76.3	317	1325
11	AML	bone marrow	EDTA	DMSO	52.6	4	0.253	0.204	14.71	3	14.1	79.8	124	502
14	AML	bone marrow	EDTA	DMSO	76	2.8	0.223	0.104	18.55	4.5	7.8	50.6	240	1506	Yes
15	AML	bone marrow	EDTA	DMSO	37.4	5.9	0.341	0.298	15.75	3.6	7.8	91.7	449	1571
17	AML	bone marrow	EDTA	DMSO	30.1	5.3	0.235	0.2025	15.23	3.9	8.4	90.9	334	1188
18	AML	bone marrow	EDTA	DMSO	109	0.4	0.397	0.338	14.33	3.6	13.4	89.6	425	1520
19	AML	bone marrow	EDTA	DMSO	48.9	4.1	0.21	0.096	18.8	3.8	7.5	54.3	254	1495	Yes
20	AML	blood	EDTA	DMSO	68.9	3.1	0.198	0.124	15.69	3.8	7.1	86.3	402	1506
21	AML	bone marrow	EDTA	DMSO	142.7	3.5	0.229	0.176	12.81	2.9	15.7	72.1	309	1395
22	AML	bone marrow	EDTA	DMSO	64	3.8	0.232	0.169	14.55	4.2	9.4	68.3	256	1212
23	AML	bone marrow	EDTA	DMSO	30.3	7.9	0.312	0.252	18.67	3.9	11.2	68.7	331	1536
25	AML	bone marrow	EDTA	DMSO	37.3	12.1	0.337	0.271	12.99	3.1	19.1	71.6	335	1519
27	AML	blood	EDTA	DMSO	22.3	5.8	0.201	0.146	15.9	4.5	8.9	83	349	1332	Yes
29	AML	bone marrow	EDTA	DMSO	48.3	12.2	0.3772	0.333	13.46	2.4	16.8	84	400	1530
34	AML	bone marrow	heparin	Frozen + DNA stabilization buffer	74.6	2	0.268	0.197	15.84	5.4	8.7	83.9	327	1210
58	MDS	bone marrow	heparin	Frozen + DNA stabilization buffer	34.6	18.7	0.206	0.118	15.65	4.7	9.4	69.3	198	893
59	AML	blood	heparin	Frozen + DNA stabilization buffer	106.3	7	0.237	0.158	13.52	5.2	17	57.5	166	936	Yes
67	MDS	bone marrow	heparin	Frozen + DNA stabilization buffer	111	9	0.372	0.326	15.31	6	9	86.9	423	1508
84	AML	bone marrow	EDTA	DMSO	42.6	7.6	0.32	0.254	14.73	3.7	13.2	87.2	428	1520
85	AML	bone marrow	EDTA	DMSO	62	7.1	0.316	0.251	14.9	3.8	12.4	87.8	430	1520
87	AML	bone marrow	EDTA	DMSO	39.1	8.1	0.321	0.278	14.94	3.8	10.2	88.7	432	1507
89	AML	bone marrow	EDTA	DMSO	64.3	6.9	0.267	0.12	16.96	4.9	9.1	68.4	275	1247	Yes
100	AML	bone marrow	EDTA	DMSO	31.9	4.8	0.25	0.14	17.2	4.7	8.3	76.5	304	1270
101	MDS	bone marrow	heparin	Frozen + DNA stabilization buffer	102	9	0.306	0.251	16.67	4	7	86.1	417	1500
103	MDS	bone marrow	heparin	Frozen + DNA stabilization buffer	38.2	7.4	0.273	0.194	16.31	4.2	8.4	80.2	337	1302
109	AML	bone marrow	EDTA	DMSO	52.5	9.5	0.273	0.115	16.02	4.1	7.4	82.4	150	565
112	AML	bone marrow	heparin	Frozen + DNA stabilization buffer	48.3	11.8	0.37	0.323	16.12	5.2	8	91.2	416	1403
120	AML	bone marrow	EDTA	Frozen + DNA stabilization buffer	76.8	10.7	0.25	0.114	18.11	5.9	7.4	61.2	296.73	1501	Yes
122	AML	bone marrow	EDTA	DMSO	19.9	3.8	0.249	0.15	16.4	5.6	7.7	78.5	317.31	1250
123	AML	bone marrow	EDTA	DMSO	30.2	8	0.273	0.195	17.4	4.5	7.4	80.4	390.61	1504
125	AML	bone marrow	heparin	Frozen + DNA stabilization buffer	33.7	11.1	0.293	0.23	16.02	4.3	10.2	85.4	358	1299
127	AML	bone marrow	heparin	Frozen + DNA stabilization buffer	50.8	4.5	0.238	0.144	16.47	4.2	7.1	80.6	276.17	1061
130	MDS	bone marrow	heparin	Frozen + DNA stabilization buffer	36	8.7	0.368	0.288	16.55	3.4	9.6	82.4	347.55	1305
131	AML	blood	heparin	Fresh	83.1	6.8	0.263	0.172	17.17	4.7	7.8	84	394.41	1454
134	MDS	bone marrow	heparin	Fresh	32.1	10.5	0.335	0.267	15.64	3.7	10.1	88.6	432.8	1512
142	MDS	bone marrow	heparin	Fresh	70.5	9.8	0.36	0.313	13.23	3.3	22.2	71.7	336	1816
143	MDS	bone marrow	heparin	Fresh	17.5	4.7	0.233	0.15	15.18	3.4	8	89.4	400.95	1388
145	MDS	bone marrow	heparin	Fresh	75.5	12.6	0.383	0.321	15.09	4.4	16.8	84.8	430.11	1570
149	MDS	bone marrow	heparin	Fresh	66.5	12.3	0.367	0.32	15.61	4.8	8.5	91.2	581	2482
153	AML	bone marrow	heparin	Fresh	118.7	7.9	0.315	0.2584	16.01	7.3	11.3	86.2	356.09	1730
157	AML	bone marrow	heparin	Fresh	99.6	11.8	0.353	0.301	15.7	2.8	6.8	92.2	338	1137
171	MDS	bone marrow	heparin	Frozen + DNA stabilization buffer	73.3	9.6	0.277	0.227	15.86	3.3	8.5	88.3	523	1836
172	AML	bone marrow	heparin	Fresh	145.3	10.9	0.345	0.296	16	3.7	10.1	86.5	450	1613
173	MDS	bone marrow	heparin	Fresh	81	9.1	0.312	0.27	15.44	2.9	6.5	93.7	522	1800
174	MDS	bone marrow	heparin	Fresh	88.7	12.5	0.362	0.323	15.58	3.1	9.8	92.2	359	1207
177	AML	bone marrow	EDTA	DMSO	40.7	6.9	0.3124	0.2299	16.47	4.1	10.3	77.3	488.69	2918
179	MDS	bone marrow	heparin	Fresh	50.5	9.6	0.405	0.38	15.87	3.2	6.5	94.3	551	1810
184	MDS	bone marrow	heparin	Fresh	100.5	12.6	0.3038	0.2572	15.88	3.7	6.3	93	436	1911
186	MDS	bone marrow	heparin	Fresh	62.4	10.5	0.2884	0.2479	15.7	3.6	6.5	93.7	440	1920
189	MDS	bone marrow	heparin	Fresh	93	13.3	0.3581	0.3209	15.4	3.3	8	83.9	471	2113
190	AML	bone marrow	heparin	Frozen + DNA stabilization buffer	72.2	11.2	0.3221	0.274	15.38	3.6	10.3	92.1	431	1887
191	MDS	bone marrow	heparin	Fresh	117.3	2.9	0.289	0.245	15.71	4.1	6.7	92.3	450	1510
192	MDS	bone marrow	heparin	Fresh	63	9.9	0.3482	0.314	15.4	3.7	6.3	93.6	537	2149
195	AML	bone marrow	heparin	Fresh	93.4	10.9	0.395	0.356	16.68	3.5	7.2	90.7	518.84	1771
196	MDS	bone marrow	heparin	Fresh	106	10.2	0.354	0.311	16.43	2.6	9.1	88.3	359.2	1259
198	AML	bone marrow	heparin	Fresh	51.7	8.6	0.359	0.301	14.39	2.9	18.3	82.5	447.39	1679
210	AML	bone marrow	heparin	Frozen + DNA stabilization buffer	53	12,2	0.304	0.256	10.49	2.4	29.7	42	249.45	1837
211	MDS	bone marrow	heparin	Fresh	98	5.6	0.35	0.2674	16.63	5.2	6.9	89.1	436	2085
212	MDS	bone marrow	heparin	Fresh	83	9.4	0.3683	0.31	15.96	4.9	7.9	90.8	425	1879
222	MDS	bone marrow	heparin	Fresh	105	4.2	0.2452	0.1905	15.28	3.5	6.8	88	424	2381
231	MDS	bone marrow	heparin	Fresh	54.2	7.1	0.213	0.131	15.04	3.8	7.2	86.4	507.95	1820
232	MDS	bone marrow	heparin	Fresh	43.5	6.1	0.2923	0.2437	14.94	3.1	6.9	93.5	525	2397
233	MDS	bone marrow	heparin	Fresh	35.8	11.4	0.3135	0.2486	14.7	2.5	10.3	92.4	533	2532
234	MDS	bone marrow	heparin	Fresh	44.8	11.2	0.3008	0.2363	17.23	3.1	7.5	88.5	506	2486
235	AML	bone marrow	heparin	Fresh	67.4	10.2	0.2764	0.2269	15.44	3	7	92.2	519	2437
				Average	67.9074	8.24478	0.300216	0.235175	15.7237	3.88971	9.95588	82.5118	385.96	1589.34
				Standard deviation	39.669	3.34747	0.0551732	0.0716378	1.548	0.942708	4.1867	11.4926	100.197	444.464
				Minimum	17.5	0.4	0.198	0.096	10.49	2.4	6.3	42	124	502
				Maximum	278	18.7	0.405	0.38	21.89	7.3	29.7	94.3	581	2918
				Recommended values	35-150	4-12	>0.230	>0.150	14-17	<10%	<15%	>70%
