# Supplementary material for: Optical genome mapping refines cytogenetic diagnostics, prognostic stratification and provides new molecular insights in adult MDS/AML patients
Source: Blood Cancer J. 2022 Sep 2;12(9):126. doi: 10.1038/s41408-022-00718-1 (PMC9440217; doi:10.1038/s41408-022-00718-1)
Supplement: Supplementary file 8 — Table S7. List of relevant genes involved in malignant hematological diseases [file 41408_2022_718_MOESM8_ESM.xlsx]

## Sheet: Feuil1
Chromosome	Genomic coordinates		Gene name
1	2976180	2984289	LINC00982
1	2985741	3355185	PRDM16
1	6241328	6260902	RPL22
1	23953823	23967058	MDS2
1	32716840	32751766	LCK
1	33979598	34631443	CSMD2
1	36931643	36948915	CSF3R
1	43803474	43820135	MPL
1	47681962	47689770	TAL1
1	47715810	47779819	STIL
1	51819935	51984995	EPS15
1	65298905	65432187	JAK1
1	93297593	93307481	RPL5
1	110881944	110889303	RBM15
1	114471995	114520491	HIPK1
1	115247084	115259515	NRAS
1	144851423	145076186	PDE4DIP
1	147013271	147098020	BCL9
1	150782180	150849244	ARNT
1	151030233	151040973	MLLT11
1	156433512	156460391	MEF2D
1	164528596	164821060	PBX1
1	179068461	179112224	ABL2
1	180199432	180244188	LHX4
1	190066791	190447012	BRINP3
1	198608097	198726605	PTPRC
1	225674533	225840845	ENAH
1	231499496	231560790	EGLN1
2	264868	278282	ACP1
2	1417232	1546499	TPO
2	16080682	16087129	MYCN
2	25455829	25564784	DNMT3A
2	25956621	26101385	ASXL2
2	29415639	30144477	ALK
2	47630205	47710367	MSH2
2	60684328	60780633	BCL11A
2	61108751	61150178	REL
2	61705068	61765418	XPO1
2	95691399	95719741	MAL
2	100163716	100759037	AFF3
2	176957531	176960666	HOXD13
2	176972013	176974316	HOXD11
2	198256697	198299771	SF3B1
2	209100952	209119806	IDH1
2	213864410	214016333	IKZF2
2	216176679	216214496	ATIC
2	233924676	234116549	INPP5D
3	47057897	47205467	SETD2
3	47844398	47891686	DHX30
3	48198667	48229801	CDC25A
3	48488113	48507708	ATRIP
3	50367216	50378367	RASSF1
3	59733003	61237135	FHIT
3	71003843	71633140	FOXP1
3	100428134	100467811	TFG
3	112051915	112081658	CD200
3	112182812	112218408	BTLA
3	128198264	128212030	GATA2
3	128338812	128399918	RPN1
3	158288951	158324249	MLF1
3	168801286	169381563	MECOM
3	176738541	176915048	TBL1XR1
3	178866310	178952497	PIK3CA
3	195473638	195538844	MUC4
4	1795039	1810599	FGFR3
4	24529087	24586184	DHX15
4	54294193	54326103	FIP1L1
4	54875957	54930815	CHIC2
4	55095263	55164412	PDGFRA
4	55524084	55606881	KIT
4	87856153	88062206	AFF1
4	99182527	99365012	RAP1GDS1
4	106067841	106200960	TET2
4	108968700	109090112	LEF1
4	123372626	123377650	IL2
4	126237553	126414087	FAT4
4	148999915	149363672	NR3C2
4	153242410	153456185	FBXW7
4	156680124	156728794	GUCY1B3
4	159593252	159630775	ETFDH
4	187508936	187645009	FAT1
4	190998875	191000255	DUX4
5	1253281	1295162	TERT
5	35856977	35879705	IL7R
5	80708839	81047072	SSBP2
5	112043201	112181936	APC
5	131285665	131347779	ACSL6
5	131396346	131398896	IL3
5	137801178	137805004	EGR1
5	137890570	137911318	HSPA9
5	138089074	138270723	CTNNA1
5	140894582	140998622	DIAPH1
5	142149948	142608576	ARHGAP26
5	142657495	142815077	NR3C1
5	148204807	148208250	ADRB2
5	148871759	148931115	CSNK1A1
5	149432853	149492935	CSF1R
5	149493401	149535422	PDGFRB
5	149822752	149829319	RPS14
5	149823791	149829319	RPS14
5	150070351	150080669	RBM22
5	151040656	151066726	SPARC
5	152870083	153193429	GRIA1
5	156607907	156682109	ITK
5	158122922	158526788	EBF1
5	170288895	170727019	RANBP17
5	170736287	170739138	TLX3
5	170814707	170837888	NPM1
5	176560079	176727216	NSD1
5	176938577	176944470	DDX41
6	391739	411443	IRF4
6	15246205	15522273	JARID2
6	18224399	18264799	DEK
6	19837617	19842431	ID4
6	26184023	26184458	HIST1H2BE
6	26188937	26189304	HIST1H4D
6	26197011	26199521	HIST1H3D
6	26199011	26199521	HIST1H2AD
6	26199786	26200216	HIST1H2BF
6	45296053	45518819	RUNX2
6	93949739	94129300	EPHA7
6	108188959	108279482	SEC63
6	108882068	109005971	FOXO3
6	125304513	125404661	OSTL
6	135281515	135376036	HBS1L
6	135502452	135540311	MYB
6	167412669	167466201	FGFR1OP
6	168224569	168227476	MLLT4-AS1
6	168227670	168372700	MLLT4
7	27220775	27224835	HOXA11
7	27236498	27239725	HOXA13
7	37646960	38732561	TRG
7	50344377	50472798	IKZF1
7	66452663	66460588	SBDS
7	69063905	70257885	AUTS2
7	72349935	72418843	POM121
7	73442119	73484236	ELN
7	75046064	75115568	POM121C
7	75162618	75368290	HIP1
7	101460881	101901513	CUX1
7	103112230	103629963	RELN
7	104654625	104754532	KMT2E
7	107564245	107643804	LAMB1
7	115850546	115898837	TES
7	124462439	124570037	POT1
7	139025104	139108203	LUC7L2
7	140433812	140624564	BRAF
7	141998851	142510972	TRB
7	142197571	142198055	TRB
7	148504463	148581441	EZH2
7	151832009	152133090	KMT2C
7	156786744	156802129	MNX1
8	17780365	17887457	PCM1
8	23048969	23082680	TRAIL
8	27142403	27168834	TRIM35
8	27168999	27316908	PTK2B
8	38268655	38325363	FGFR1
8	41786996	41909505	KAT6A
8	48649475	48650726	CEBPD
8	59717976	60031767	TOX
8	81880046	82024303	PAG1
8	92967194	93107882	RUNX1T1
8	104152920	104242533	BAALC
8	116420723	116681255	TRPS1
8	117858172	117887105	RAD21
8	128748314	128753680	MYC
9	20344967	20622514	MLLT3
9	21967750	21994490	CDKN2A
9	22002901	22009312	CDKN2B
9	36838530	37034476	PAX5
9	37120468	37358145	ZCCHC7
9	86582997	86595697	HNRNPK
9	93563961	93660842	SYK
9	108424738	108425385	TAL2
9	123837140	123939888	CNTRL
9	131445934	131458675	SET
9	133589267	133763062	ABL1
9	134000980	134109091	NUP214
9	139388895	139440238	NOTCH1
10	1223252	1779670	ADARB2
10	21823573	22032559	MLLT10
10	52750910	54058110	PRKG1
10	61548505	61666414	CCDC6
10	63661012	63856707	ARID5B
10	70320116	70454239	TET1
10	89623195	89728532	PTEN
10	90750288	90775542	TNFRSF6
10	97951454	98031333	BLNK
10	98353068	98480279	PIK3AP1
10	102891060	102897546	TLX1
10	111765725	111895323	ADD3
10	112327448	112364394	SMC3
11	532241	535550	HRAS
11	3022152	3078681	CARS
11	3696239	3819022	NUP98
11	8245850	8290182	LMO1
11	32409321	32457081	WT1
11	33880123	33913836	LMO2
11	36589562	36601310	RAG1
11	36613492	36619829	RAG2
11	64532075	64546316	SF1
11	64570986	64578766	MEN1
11	69455872	69469242	CCND1
11	85668213	85780139	PICALM
11	85955425	85989855	EED
11	94150468	94227040	MRE11A
11	102188180	102210135	BIRC3
11	108093558	108239826	ATM
11	113931287	114121397	ZBTB16
11	118307204	118397539	KMT2A
11	118964584	118966177	H2AFX
11	119076985	119178859	CBL
12	6775642	6798738	ZNF384
12	11802787	12048325	ETV6
12	12224401	12252627	BCL2L14
12	12268961	12419811	LRP6
12	12870057	12875316	CDKN1B
12	19556999	19675173	AEBP2
12	20963637	21069843	SLCO1B3
12	23685230	24715383	SOX5
12	24962957	25102393	BCAT1
12	25358179	25403854	KRAS
12	50017196	50038452	PRPF40B
12	65004292	65091347	RASSF3
12	66217910	66360075	HMGA2
12	92534053	92539673	BTG1
12	93963589	93970521	SOCS2
12	111843751	111889427	SH2B3
12	112856536	112947717	PTPN11
12	133416937	133464204	CHFR
13	20532809	20665984	ZMYM2
13	28577410	28674729	FLT3
13	28712642	28869475	PAN3
13	44947977	44971850	SERP2
13	48877882	49056026	RB1
13	50556687	50699677	DLEU2
13	50975361	51205735	DLEU
13	72012097	72441330	DACH1
14	22090057	23021075	TRA
14	22891537	22935569	TRD
14	23586514	23588820	CEBPE
14	31363004	31495607	STRN3
14	51186480	51297839	NIN
14	89622515	90085494	FOXN3
14	96117515	96139789	TCL6
14	96176304	96180533	TCL1A
14	99635624	99737822	BCL11B
14	103058995	103196913	RCOR1
14	105481598	107268432	IGH
15	25380788	25383200	PAR1
15	25923859	26108349	ATP10A
15	38545051	38649450	SPRED1
15	41795840	41806085	LTK
15	41952609	42062141	MGA
15	66679154	66784650	MAP2K1
15	74287013	74340155	PML
15	88419988	88799962	NTRK3
15	90627211	90645708	IDH2
16	3775055	3930121	CREBBP
16	12058964	12061925	TNFRSF17
16	15796991	15950887	MYH11
16	24550907	24584184	RBBP6
16	31191430	31206192	FUS
16	67063018	67134961	CBFB
16	81812898	81991899	PLCG2
16	88636788	88698374	ZC3H18
17	1553922	1588176	PRPF8
17	5185557	5289659	RABEP1
17	7571719	7590868	TP53
17	8043787	8059678	PER1
17	19912648	20222339	SPECC1
17	27400527	27507430	MYO18A
17	29421944	29704695	NF1
17	30264028	30328064	SUZ12
17	34136459	34174246	TAF15
17	37921198	38020441	IKZF3
17	38465422	38513895	RARA
17	47074774	47133507	IGF2BP1
17	53342320	53402426	HLF
17	55333211	55762050	MSI2
17	57697050	57774317	CLTC
17	58677543	58743641	PPM1D
17	62006098	62009704	CD79B
17	73521782	73571290	LLGL2
17	74730196	74733493	SRSF2
17	76352857	76356160	SOCS3
17	78234659	78372581	RNF213
18	22641887	22932214	ZNF521
18	42260137	42648475	SETBP1
18	52889561	53303188	TCF4
18	60790578	60986613	BCL2
18	76740274	76759974	SALL3
19	1609288	1650286	TCF3
19	6210392	6279959	MLLT1
19	10244019	10305811	DNMT1
19	10461204	10491248	TYK2
19	11487880	11495018	EPOR
19	13049413	13055304	CALR
19	13209841	13213974	LYL1
19	16178317	16213813	TPM4
19	17935592	17958841	JAK3
19	18553472	18632937	ELL
19	33790839	33793430	CEBPA
19	33864574	33873592	CEBPG
19	45853094	45873876	ERCC2
19	54641435	54659446	CNOT3
19	56165415	56186082	U2AF2
20	10415950	10604027	SLX4IP
20	30865453	30922811	KIF3B
20	30946146	31027122	ASXL1
20	31030861	31172875	NOL4L
20	40701391	41818610	PTPRT
20	42136319	42170535	L3MBTL1
20	42187607	42214317	SGK2
20	42295658	42345136	MYBL2
20	48807119	48809227	CEBPB
21	34398216	34401503	OLIG2
21	36160097	36421595	RUNX1
21	39751949	39870428	ERG
21	44513065	44527688	U2AF1
22	19166987	19279239	CLTCL1
22	22113946	22221970	MAPK1
22	22599199	22599926	VPREB1
22	23522551	23660224	BCR
22	23915312	23922495	IGLL1
22	29663998	29696515	EWSR1
22	30727976	30752936	SF3A1
22	36677323	36784063	MYH9
22	40806291	41032690	MKL1
22	41487789	41576083	EP300
22	50166936	50218452	BRD1
X	1314886	1331529	CRLF2
X	1331529	1636037	PAR1
X	1401570	1428828	CSF2RA
X	1455508	1501582	IL3RA
X	1522031	1572655	ASMTL
X	1581464	1656037	P2RY8
X	15337572	15353702	PIGA
X	15808573	15841382	ZRSR2
X	39910498	39956719	BCOR
X	44732420	44971857	KDM6A
X	48644961	48652718	GATA1
X	53401069	53449677	SMC1A
X	64887511	64961793	MSN
X	66763873	66950461	AR
X	100604434	100641212	BTK
X	123094474	123236505	STAG2
X	129116585	129192058	BCORL1
X	133507282	133562822	PHF6
X	153626570	153630680	RPL10
X	153991016	154005964	DKC1
X	154292309	154299547	MTCP1
Y	1264893	1281643	CRLF2
Y	1531464	1606037	P2RY8
Y	15360258	15592553	UTY
