# Supplementary material for: Optical genome mapping refines cytogenetic diagnostics, prognostic stratification and provides new molecular insights in adult MDS/AML patients
Source: Blood Cancer J. 2022 Sep 2;12(9):126. doi: 10.1038/s41408-022-00718-1 (PMC9440217; doi:10.1038/s41408-022-00718-1)
Supplement: Supplementary file 9 — Table S8. Mutations in AML patients [file 41408_2022_718_MOESM9_ESM.xlsx]

## Sheet: Feuil1
Patient ID	Diagnosis	NPM1 status	FLT3 ITD status	ASXL1 status	CEBPA status	TP53 status	RUNX1 status
1	AML	WT	WT	D855Afs	WT	WT	WT
7	AML	WT	WT	NA	NA	NA	NA
8	AML	WT	r=0.023 (ITD 24bp)	WT	WT	WT	splice variant
10	AML	WT	WT	delins A627fs	NA	NA	NA
11	AML	NA	NA	NA	NA	NA	NA
14	AML	WT	WT	WT	WT	WT	WT
15	AML	WT	WT	WT	WT	NA	NA
17	AML	WT	r=0.29 (ITD 27bp)	WT	WT	WT	WT
18	AML	mutated (Type A)	WT	WT	NA	NA	NA
19	AML	WT	WT	WT	WT	WT	WT
20	AML	WT	WT	WT	monoallelic, 10bp deletion T60fs	WT	WT
21	AML	mutated	WT	WT	NA	NA	NA
22	AML	WT	r=0,63	WT	WT	WT	WT
23	AML	WT	WT	WT	WT	WT	E88X
25	AML	WT	WT	NA	NA	NA	NA
27	AML	mutated (Type A)	WT	dupG G646Wfs *12	NA	NA	NA
29	AML	mutated	WT	WT	NA	NA	NA
34	AML	WT	WT	WT	biallelic, R306_N307insKAKQR and A111Rfs*58	WT	WT
59	AML	NA	NA	WT	NA	NA	NA
84	AML	WT	r=0.49	WT	WT	WT	WT
85	AML	mutated (Type A)	WT	WT	WT	WT	WT
87	AML	WT	r=0.44 (ITD 27bp)	WT	WT	WT	WT
89	AML	mutated (Type A)	WT	WT	WT	WT	WT
100	AML	WT	WT	WT	WT	WT	WT
109	AML	WT	WT	WT	WT	WT	WT
112	AML	WT	WT	G646Wfs*12	WT	WT	R166G and splice variant
120	AML	mutated (Type A)	r=0.64 (ITD 54bp)	WT	WT	WT	WT
122	AML	WT	WT	WT	WT	WT	WT
123	AML	WT	WT	WT	WT	WT	splice +1 ex7
125	AML	WT	r=29.9 (ITD 36bp)	WT	WT	WT	WT
127	AML	mutated (Type A)	WT	WT	WT	WT	WT
131	AML	WT	WT	WT	WT	R282W	WT
153	AML	mutated	WT	E635G*fs22	WT	WT	WT
157	AML	WT	WT	WT	WT	WT	WT
172	AML	mutated (Type A)	WT	WT	WT	WT	WT
177	AML	mutated (Type A)	WT	WT	WT	WT	WT
190	AML	WT	WT	WT	WT	splice variant	WT
195	AML	WT	WT	WT	WT	WT	WT
198	AML	WT	WT	WT	WT	R273H	WT
210	AML	WT	WT	G646Wfs*12	WT	WT	WT
235	AML	WT	WT	WT	WT	splice variant	WT
